# Supplementary material for: Feasibility of discharge within 72 hours of major colorectal surgery: lessons learned after 5 years of institutional experience with the ERAS protocol
Source: BJS Open. 2022 Feb 16;6(1):zrac002. doi: 10.1093/bjsopen/zrac002 (PMC8855525; doi:10.1093/bjsopen/zrac002)
Supplement: zrac002_Supplementary_Data [file zrac002_supplementary_data.zip]

Archive with 2 entries (2 files):
- zrac002_Supplementary_Data/Supplementary_Table_1.docx
- zrac002_Supplementary_Data/Supplementary_Table_2.docx
